# Supplementary material for: Finding quasi-modules of human and viral miRNAs: a case study of human cytomegalovirus (HCMV)
Source: BMC Bioinformatics. 2012 Dec 3;13:322. doi: 10.1186/1471-2105-13-322 (PMC3598692; doi:10.1186/1471-2105-13-322)
Supplement: Additional file 1 — Human miRNAs expression data. An excel file which provides expression of human miRNAs in HFF cells before and after the infection with HCMV. [file 1471-2105-13-322-S1.xls]

## Sheet: human miRNAs
mirName	HFF 1	HFF 2	HFF 1 + CMV	HFF 2 + CMV	ratio 1 in/un	ratio 2 in/un	average ratio1 & ratio2
hsa-miR-222*	5787	3754	571	802	0.0986694	0.213639	0.156154
hsa-miR-29b-1*	1420	1324	410	362	0.288732	0.273414	0.281073
hsa-miR-181b	10347	3934	3539	1095	0.342032	0.278343	0.310187
hsa-miR-21*	4250	2861	1766	673	0.415529	0.235232	0.325381
hsa-miR-877*	96	304	50	52	0.520833	0.171053	0.345943
hsa-miR-125b-1*	2843	1928	1018	680	0.358072	0.352697	0.355385
hsa-miR-10a*	106	192	53	50	0.5	0.260417	0.380208
hsa-miR-424*	1203	928	338	459	0.280964	0.494612	0.387788
hsa-miR-27a*	295	212	96	97	0.325424	0.457547	0.391485
hsa-miR-214	15055	5506	5871	2206	0.38997	0.400654	0.395312
hsa-miR-483-3p	98	261	56	58	0.571429	0.222222	0.396825
hsa-miR-320a	19435	16462	8702	5935	0.447749	0.360527	0.404138
hsa-miR-181a*	2052	1612	1007	556	0.490741	0.344913	0.417827
hsa-miR-328	166	517	109	101	0.656627	0.195358	0.425992
hsa-miR-490-5p	369	252	128	147	0.346883	0.583333	0.465108
hsa-miR-199a-3p	59004	36302	21635	22381	0.36667	0.616523	0.491596
hsa-miR-503	5118	4399	2590	2155	0.506057	0.489884	0.497971
hsa-miR-181a	16357	6655	8027	3396	0.490738	0.510293	0.500515
hsa-miR-155	1784	1714	1125	659	0.630605	0.384481	0.507543
hsa-miR-29b	558	758	279	405	0.5	0.534301	0.51715
hsa-miR-214*	1505	830	801	425	0.532226	0.512048	0.522137
hsa-miR-99a	7271	5494	4446	2695	0.61147	0.490535	0.551003
hsa-miR-765	63	174	50	59	0.793651	0.33908	0.566366
hsa-miR-886-3p	9392	5949	5918	3061	0.630111	0.51454	0.572325
hsa-miR-584	154	126	113	54	0.733766	0.428571	0.581169
hsa-miR-484	4447	4739	3035	2288	0.682483	0.482802	0.582642
hsa-miR-34a	29645	31496	15437	20668	0.520729	0.65621	0.588469
hsa-miR-221*	1135	1175	663	699	0.584141	0.594894	0.589517
hsa-miR-708	2478	1406	1316	931	0.531073	0.662162	0.596618
hsa-miR-221	53805	53596	19327	45561	0.359205	0.850082	0.604643
hsa-miR-30a*	224	168	160	89	0.714286	0.529762	0.622024
hsa-miR-10a	4546	8322	3066	4769	0.674439	0.573059	0.623749
hsa-miR-34a*	236	210	133	144	0.563559	0.685714	0.624637
hsa-miR-665	771	889	597	431	0.774319	0.484814	0.629567
hsa-miR-542-5p	2930	1941	1072	1774	0.36587	0.913962	0.639916
hsa-miR-125b	106125	131991	76195	75860	0.717974	0.574736	0.646355
hsa-miR-671-5p	656	437	400	308	0.609756	0.704805	0.657281
hsa-miR-23b*	181	86	117	58	0.646409	0.674419	0.660414
hsa-miR-766	197	402	90	361	0.456853	0.89801	0.677431
hsa-miR-574-5p	878	1077	750	544	0.854214	0.505107	0.67966
hsa-miR-490-3p	382	323	168	298	0.439791	0.922601	0.681196
hsa-miR-210	12432	4712	7061	3893	0.56797	0.826188	0.697079
hsa-miR-886-5p	7354	9425	5513	6080	0.74966	0.645093	0.697376
hsa-miR-551b	2346	1468	1027	1420	0.437766	0.967302	0.702534
hsa-miR-23a	28922	41512	21551	27431	0.745142	0.660797	0.702969
hsa-miR-1229	229	322	85	334	0.371179	1.03727	0.704223
hsa-miR-99a*	118	50	50	50	0.423729	1	0.711864
hsa-miR-32*	50	117	50	50	1	0.42735	0.713675
hsa-miR-146a	98	67	67	50	0.683673	0.746269	0.714971
hsa-miR-30c	910	888	670	618	0.736264	0.695946	0.716105
hsa-miR-125b-2*	134	66	91	50	0.679104	0.757576	0.71834
hsa-miR-923	7808	25438	6259	16175	0.801614	0.63586	0.718737
hsa-miR-222	100986	102951	70287	76762	0.696007	0.745617	0.720812
hsa-miR-22	42406	34647	28107	27464	0.662807	0.79268	0.727744
hsa-miR-193a-3p	62258	55619	41183	49339	0.661489	0.887089	0.774289
hsa-miR-324-3p	703	803	626	529	0.890469	0.65878	0.774624
hsa-miR-143*	1667	1246	895	1262	0.536893	1.01284	0.774867
hsa-miR-100	32021	39033	22089	34461	0.689829	0.882868	0.786348
hsa-let-7i	7842	8647	5247	7822	0.66909	0.904591	0.78684
hsa-miR-199b-5p	902	532	580	502	0.643016	0.943609	0.793312
hsa-miR-23b	32576	17061	27191	12899	0.834694	0.756052	0.795373
hsa-miR-335	84	53	50	53	0.595238	1	0.797619
hsa-miR-30c-1*	68	101	65	66	0.955882	0.653465	0.804674
hsa-miR-424	76	92	61	75	0.802632	0.815217	0.808924
hsa-miR-31*	94	89	51	96	0.542553	1.07865	0.810602
hsa-miR-145	56758	40289	36696	39965	0.646534	0.991958	0.819246
hsa-miR-455-3p	9592	8391	6296	8247	0.65638	0.982839	0.81961
hsa-miR-30a	3226	2726	2587	2298	0.801922	0.842993	0.822458
hsa-miR-593*	50	132	52	81	1.04	0.613636	0.826818
hsa-miR-199a-5p	59180	51648	67409	27308	1.13905	0.528733	0.833892
hsa-miR-146b-5p	116	102	94	90	0.810345	0.882353	0.846349
hsa-let-7b	7965	18053	6788	15305	0.852228	0.847782	0.850005
hsa-miR-483-5p	50	71	50	50	1	0.704225	0.852113
hsa-let-7c	6384	7383	4835	7051	0.757362	0.955032	0.856197
hsa-miR-27a	17337	26636	19797	15289	1.14189	0.573998	0.857945
hsa-miR-31	49103	39052	34337	39789	0.699285	1.01887	0.859079
hsa-miR-30c-2*	118	99	111	79	0.940678	0.79798	0.869329
hsa-miR-505	166	108	115	114	0.692771	1.05556	0.874163
hsa-miR-125a-5p	20171	20150	14796	20524	0.733528	1.01856	0.876045
hsa-miR-181a-2*	753	410	668	358	0.887118	0.873171	0.880144
hsa-let-7a	14692	17865	7713	22303	0.52498	1.24842	0.886699
hsa-let-7e*	73	68	75	51	1.0274	0.75	0.888699
hsa-miR-200b	64	50	50	50	0.78125	1	0.890625
hsa-miR-193a-5p	1392	936	1291	805	0.927443	0.860043	0.893743
hsa-miR-24	51113	83783	50560	66939	0.989181	0.798957	0.894069
hsa-miR-148b	520	663	667	338	1.28269	0.509804	0.896248
hsa-miR-638	1317	2815	1531	1827	1.16249	0.649023	0.905757
hsa-miR-574-3p	2006	2633	2153	1959	1.07328	0.744018	0.908649
hsa-miR-940	62	70	64	55	1.03226	0.785714	0.908986
hsa-miR-449a	61	50	50	50	0.819672	1	0.909836
hsa-miR-631	50	60	50	50	1	0.833333	0.916667
hsa-miR-127-3p	15295	9527	14245	8597	0.93135	0.902383	0.916866
hsa-miR-431	1170	976	1381	638	1.18034	0.653689	0.917015
hsa-miR-29a	10959	15833	8175	17364	0.745962	1.0967	0.921329
hsa-miR-197	283	373	150	490	0.530035	1.31367	0.921854
hsa-miR-650	50	65	50	55	1	0.846154	0.923077
hsa-miR-708*	59	50	50	50	0.847458	1	0.923729
hsa-miR-26a	15041	11114	14127	10392	0.939233	0.935037	0.937135
hsa-miR-342-5p	137	70	122	69	0.890511	0.985714	0.938113
hsa-miR-1228	52	64	55	53	1.05769	0.828125	0.942909
hsa-let-7e	43841	40990	34563	45176	0.788372	1.10212	0.945247
hsa-miR-432	2374	1392	2273	1323	0.957456	0.950431	0.953943
hsa-miR-1296	56	52	53	50	0.946429	0.961538	0.953984
hsa-miR-150*	50	55	50	50	1	0.909091	0.954545
hsa-miR-337-5p	8562	5440	8736	4839	1.02032	0.889522	0.954922
hsa-miR-15b	5963	6331	6651	5086	1.11538	0.803349	0.959363
hsa-miR-885-5p	50	54	50	50	1	0.925926	0.962963
hsa-miR-143	32723	23705	26346	26607	0.805122	1.12242	0.963772
hsa-miR-28-3p	584	358	426	429	0.729452	1.19832	0.963888
hsa-miR-1224-3p	70	108	78	88	1.11429	0.814815	0.96455
hsa-miR-1233	50	53	50	50	1	0.943396	0.971698
hsa-miR-22*	1465	1211	1140	1427	0.778157	1.17836	0.978261
hsa-miR-30d	5482	4026	4986	4222	0.909522	1.04868	0.979103
hsa-miR-191*	50	52	50	50	1	0.961538	0.980769
hsa-miR-508-5p	50	52	50	50	1	0.961538	0.980769
hsa-miR-125a-3p	288	263	343	204	1.19097	0.775665	0.983319
hsa-miR-181d	576	318	507	348	0.880208	1.09434	0.987274
hsa-miR-23a*	188	142	173	150	0.920213	1.05634	0.988275
hsa-miR-27b*	356	115	289	134	0.811798	1.16522	0.988508
hsa-miR-193b*	174	120	134	145	0.770115	1.20833	0.989224
hsa-miR-1226	50	51	50	50	1	0.980392	0.990196
hcmv-miR-UL70-3p	50	60	52	57	1.04	0.95	0.995
hsa-miR-625	1113	573	841	711	0.755615	1.24084	0.998227
hsa-let-7a*	50	50	50	50	1	1	1
hsa-let-7b*	50	50	50	50	1	1	1
hsa-let-7c*	50	50	50	50	1	1	1
hsa-let-7d*	50	50	50	50	1	1	1
hsa-let-7f-1*	50	50	50	50	1	1	1
hsa-let-7f-2*	50	50	50	50	1	1	1
hsa-let-7g*	50	50	50	50	1	1	1
hsa-miR-1	50	50	50	50	1	1	1
hsa-miR-100*	50	50	50	50	1	1	1
hsa-miR-101	50	50	50	50	1	1	1
hsa-miR-101*	50	50	50	50	1	1	1
hsa-miR-105	50	50	50	50	1	1	1
hsa-miR-105*	50	50	50	50	1	1	1
hsa-miR-106a*	50	50	50	50	1	1	1
hsa-miR-122	50	50	50	50	1	1	1
hsa-miR-122*	50	50	50	50	1	1	1
hsa-miR-1225-3p	50	50	50	50	1	1	1
hsa-miR-1225-5p	50	50	50	50	1	1	1
hsa-miR-1226*	50	50	50	50	1	1	1
hsa-miR-1227	50	50	50	50	1	1	1
hsa-miR-1231	50	50	50	50	1	1	1
hsa-miR-1234	50	50	50	50	1	1	1
hsa-miR-1237	50	50	50	50	1	1	1
hsa-miR-1238	50	50	50	50	1	1	1
hsa-miR-124*	50	50	50	50	1	1	1
hsa-miR-1251	50	50	50	50	1	1	1
hsa-miR-126*	50	50	50	50	1	1	1
hsa-miR-1264	50	50	50	50	1	1	1
hsa-miR-1298	50	50	50	50	1	1	1
hsa-miR-130a*	50	50	50	50	1	1	1
hsa-miR-130b*	50	50	50	50	1	1	1
hsa-miR-1323	50	50	50	50	1	1	1
hsa-miR-133a	50	50	50	50	1	1	1
hsa-miR-133b	50	50	50	50	1	1	1
hsa-miR-135a	50	50	50	50	1	1	1
hsa-miR-135a*	50	50	50	50	1	1	1
hsa-miR-135b	50	50	50	50	1	1	1
hsa-miR-135b*	50	50	50	50	1	1	1
hsa-miR-136	50	50	50	50	1	1	1
hsa-miR-136*	50	50	50	50	1	1	1
hsa-miR-137	50	50	50	50	1	1	1
hsa-miR-138-2*	50	50	50	50	1	1	1
hsa-miR-139-3p	50	50	50	50	1	1	1
hsa-miR-141	50	50	50	50	1	1	1
hsa-miR-141*	50	50	50	50	1	1	1
hsa-miR-142-3p	50	50	50	50	1	1	1
hsa-miR-142-5p	50	50	50	50	1	1	1
hsa-miR-144*	50	50	50	50	1	1	1
hsa-miR-145*	50	50	50	50	1	1	1
hsa-miR-146a*	50	50	50	50	1	1	1
hsa-miR-146b-3p	50	50	50	50	1	1	1
hsa-miR-147	50	50	50	50	1	1	1
hsa-miR-148a*	50	50	50	50	1	1	1
hsa-miR-148b*	50	50	50	50	1	1	1
hsa-miR-150	50	50	50	50	1	1	1
hsa-miR-153	50	50	50	50	1	1	1
hsa-miR-155*	50	50	50	50	1	1	1
hsa-miR-15b*	50	50	50	50	1	1	1
hsa-miR-16-1*	50	50	50	50	1	1	1
hsa-miR-16-2*	50	50	50	50	1	1	1
hsa-miR-182*	50	50	50	50	1	1	1
hsa-miR-184	50	50	50	50	1	1	1
hsa-miR-186	50	50	50	50	1	1	1
hsa-miR-186*	50	50	50	50	1	1	1
hsa-miR-187	50	50	50	50	1	1	1
hsa-miR-187*	50	50	50	50	1	1	1
hsa-miR-18b*	50	50	50	50	1	1	1
hsa-miR-190	50	50	50	50	1	1	1
hsa-miR-190b	50	50	50	50	1	1	1
hsa-miR-1912	50	50	50	50	1	1	1
hsa-miR-192*	50	50	50	50	1	1	1
hsa-miR-194*	50	50	50	50	1	1	1
hsa-miR-195*	50	50	50	50	1	1	1
hsa-miR-196a	50	50	50	50	1	1	1
hsa-miR-196a*	50	50	50	50	1	1	1
hsa-miR-196b	50	50	50	50	1	1	1
hsa-miR-198	50	50	50	50	1	1	1
hsa-miR-19a*	50	50	50	50	1	1	1
hsa-miR-19b-2*	50	50	50	50	1	1	1
hsa-miR-200a	50	50	50	50	1	1	1
hsa-miR-200a*	50	50	50	50	1	1	1
hsa-miR-200b*	50	50	50	50	1	1	1
hsa-miR-200c*	50	50	50	50	1	1	1
hsa-miR-202	50	50	50	50	1	1	1
hsa-miR-202*	50	50	50	50	1	1	1
hsa-miR-204	50	50	50	50	1	1	1
hsa-miR-205	50	50	50	50	1	1	1
hsa-miR-206	50	50	50	50	1	1	1
hsa-miR-208a	50	50	50	50	1	1	1
hsa-miR-208b	50	50	50	50	1	1	1
hsa-miR-20a*	50	50	50	50	1	1	1
hsa-miR-20b*	50	50	50	50	1	1	1
hsa-miR-211	50	50	50	50	1	1	1
hsa-miR-215	50	50	50	50	1	1	1
hsa-miR-216a	50	50	50	50	1	1	1
hsa-miR-216b	50	50	50	50	1	1	1
hsa-miR-217	50	50	50	50	1	1	1
hsa-miR-218	50	50	50	50	1	1	1
hsa-miR-218-1*	50	50	50	50	1	1	1
hsa-miR-218-2*	50	50	50	50	1	1	1
hsa-miR-219-1-3p	50	50	50	50	1	1	1
hsa-miR-219-2-3p	50	50	50	50	1	1	1
hsa-miR-219-5p	50	50	50	50	1	1	1
hsa-miR-220a	50	50	50	50	1	1	1
hsa-miR-220b	50	50	50	50	1	1	1
hsa-miR-220c	50	50	50	50	1	1	1
hsa-miR-223	50	50	50	50	1	1	1
hsa-miR-223*	50	50	50	50	1	1	1
hsa-miR-26a-1*	50	50	50	50	1	1	1
hsa-miR-26a-2*	50	50	50	50	1	1	1
hsa-miR-26b	50	50	50	50	1	1	1
hsa-miR-26b*	50	50	50	50	1	1	1
hsa-miR-297	50	50	50	50	1	1	1
hsa-miR-298	50	50	50	50	1	1	1
hsa-miR-29a*	50	50	50	50	1	1	1
hsa-miR-29c	50	50	50	50	1	1	1
hsa-miR-300	50	50	50	50	1	1	1
hsa-miR-302a	50	50	50	50	1	1	1
hsa-miR-302a*	50	50	50	50	1	1	1
hsa-miR-302b	50	50	50	50	1	1	1
hsa-miR-302b*	50	50	50	50	1	1	1
hsa-miR-302c	50	50	50	50	1	1	1
hsa-miR-302c*	50	50	50	50	1	1	1
hsa-miR-302d	50	50	50	50	1	1	1
hsa-miR-302d*	50	50	50	50	1	1	1
hsa-miR-30d*	50	50	50	50	1	1	1
hsa-miR-30e	50	50	50	50	1	1	1
hsa-miR-30e*	50	50	50	50	1	1	1
hsa-miR-32	50	50	50	50	1	1	1
hsa-miR-325	50	50	50	50	1	1	1
hsa-miR-330-5p	50	50	50	50	1	1	1
hsa-miR-335*	50	50	50	50	1	1	1
hsa-miR-337-3p	50	50	50	50	1	1	1
hsa-miR-338-3p	50	50	50	50	1	1	1
hsa-miR-338-5p	50	50	50	50	1	1	1
hsa-miR-33a*	50	50	50	50	1	1	1
hsa-miR-33b	50	50	50	50	1	1	1
hsa-miR-33b*	50	50	50	50	1	1	1
hsa-miR-340	50	50	50	50	1	1	1
hsa-miR-340*	50	50	50	50	1	1	1
hsa-miR-346	50	50	50	50	1	1	1
hsa-miR-34b	50	50	50	50	1	1	1
hsa-miR-363	50	50	50	50	1	1	1
hsa-miR-363*	50	50	50	50	1	1	1
hsa-miR-367	50	50	50	50	1	1	1
hsa-miR-367*	50	50	50	50	1	1	1
hsa-miR-369-3p	50	50	50	50	1	1	1
hsa-miR-371-3p	50	50	50	50	1	1	1
hsa-miR-372	50	50	50	50	1	1	1
hsa-miR-373	50	50	50	50	1	1	1
hsa-miR-374a	50	50	50	50	1	1	1
hsa-miR-374b	50	50	50	50	1	1	1
hsa-miR-374b*	50	50	50	50	1	1	1
hsa-miR-375	50	50	50	50	1	1	1
hsa-miR-376a*	50	50	50	50	1	1	1
hsa-miR-379*	50	50	50	50	1	1	1
hsa-miR-380	50	50	50	50	1	1	1
hsa-miR-383	50	50	50	50	1	1	1
hsa-miR-384	50	50	50	50	1	1	1
hsa-miR-429	50	50	50	50	1	1	1
hsa-miR-432*	50	50	50	50	1	1	1
hsa-miR-448	50	50	50	50	1	1	1
hsa-miR-450a	50	50	50	50	1	1	1
hsa-miR-450b-3p	50	50	50	50	1	1	1
hsa-miR-450b-5p	50	50	50	50	1	1	1
hsa-miR-451	50	50	50	50	1	1	1
hsa-miR-452*	50	50	50	50	1	1	1
hsa-miR-454	50	50	50	50	1	1	1
hsa-miR-454*	50	50	50	50	1	1	1
hsa-miR-455-5p	50	50	50	50	1	1	1
hsa-miR-488	50	50	50	50	1	1	1
hsa-miR-488*	50	50	50	50	1	1	1
hsa-miR-491-3p	50	50	50	50	1	1	1
hsa-miR-492	50	50	50	50	1	1	1
hsa-miR-497*	50	50	50	50	1	1	1
hsa-miR-498	50	50	50	50	1	1	1
hsa-miR-499-3p	50	50	50	50	1	1	1
hsa-miR-499-5p	50	50	50	50	1	1	1
hsa-miR-504	50	50	50	50	1	1	1
hsa-miR-506	50	50	50	50	1	1	1
hsa-miR-507	50	50	50	50	1	1	1
hsa-miR-508-3p	50	50	50	50	1	1	1
hsa-miR-509-3-5p	50	50	50	50	1	1	1
hsa-miR-509-3p	50	50	50	50	1	1	1
hsa-miR-509-5p	50	50	50	50	1	1	1
hsa-miR-510	50	50	50	50	1	1	1
hsa-miR-511	50	50	50	50	1	1	1
hsa-miR-512-3p	50	50	50	50	1	1	1
hsa-miR-512-5p	50	50	50	50	1	1	1
hsa-miR-513a-3p	50	50	50	50	1	1	1
hsa-miR-513a-5p	50	50	50	50	1	1	1
hsa-miR-513b	50	50	50	50	1	1	1
hsa-miR-513c	50	50	50	50	1	1	1
hsa-miR-514	50	50	50	50	1	1	1
hsa-miR-515-3p	50	50	50	50	1	1	1
hsa-miR-515-5p	50	50	50	50	1	1	1
hsa-miR-516a-3p	50	50	50	50	1	1	1
hsa-miR-516a-5p	50	50	50	50	1	1	1
hsa-miR-516b	50	50	50	50	1	1	1
hsa-miR-517*	50	50	50	50	1	1	1
hsa-miR-517a	50	50	50	50	1	1	1
hsa-miR-517c	50	50	50	50	1	1	1
hsa-miR-518a-3p	50	50	50	50	1	1	1
hsa-miR-518b	50	50	50	50	1	1	1
hsa-miR-518c	50	50	50	50	1	1	1
hsa-miR-518c*	50	50	50	50	1	1	1
hsa-miR-518d-3p	50	50	50	50	1	1	1
hsa-miR-518e	50	50	50	50	1	1	1
hsa-miR-518f	50	50	50	50	1	1	1
hsa-miR-518f*	50	50	50	50	1	1	1
hsa-miR-519a	50	50	50	50	1	1	1
hsa-miR-519a*	50	50	50	50	1	1	1
hsa-miR-519b-3p	50	50	50	50	1	1	1
hsa-miR-519c-3p	50	50	50	50	1	1	1
hsa-miR-519d	50	50	50	50	1	1	1
hsa-miR-519e	50	50	50	50	1	1	1
hsa-miR-519e*	50	50	50	50	1	1	1
hsa-miR-520a-3p	50	50	50	50	1	1	1
hsa-miR-520a-5p	50	50	50	50	1	1	1
hsa-miR-520c-3p	50	50	50	50	1	1	1
hsa-miR-520d-3p	50	50	50	50	1	1	1
hsa-miR-520d-5p	50	50	50	50	1	1	1
hsa-miR-520e	50	50	50	50	1	1	1
hsa-miR-521	50	50	50	50	1	1	1
hsa-miR-522	50	50	50	50	1	1	1
hsa-miR-523	50	50	50	50	1	1	1
hsa-miR-524-3p	50	50	50	50	1	1	1
hsa-miR-524-5p	50	50	50	50	1	1	1
hsa-miR-525-3p	50	50	50	50	1	1	1
hsa-miR-525-5p	50	50	50	50	1	1	1
hsa-miR-526a	50	50	50	50	1	1	1
hsa-miR-526b	50	50	50	50	1	1	1
hsa-miR-526b*	50	50	50	50	1	1	1
hsa-miR-527	50	50	50	50	1	1	1
hsa-miR-542-3p	50	50	50	50	1	1	1
hsa-miR-544	50	50	50	50	1	1	1
hsa-miR-545	50	50	50	50	1	1	1
hsa-miR-545*	50	50	50	50	1	1	1
hsa-miR-548a-3p	50	50	50	50	1	1	1
hsa-miR-548a-5p	50	50	50	50	1	1	1
hsa-miR-548b-3p	50	50	50	50	1	1	1
hsa-miR-548b-5p	50	50	50	50	1	1	1
hsa-miR-548c-3p	50	50	50	50	1	1	1
hsa-miR-548c-5p	50	50	50	50	1	1	1
hsa-miR-548d-3p	50	50	50	50	1	1	1
hsa-miR-548d-5p	50	50	50	50	1	1	1
hsa-miR-549	50	50	50	50	1	1	1
hsa-miR-551b*	50	50	50	50	1	1	1
hsa-miR-552	50	50	50	50	1	1	1
hsa-miR-553	50	50	50	50	1	1	1
hsa-miR-554	50	50	50	50	1	1	1
hsa-miR-555	50	50	50	50	1	1	1
hsa-miR-556-3p	50	50	50	50	1	1	1
hsa-miR-556-5p	50	50	50	50	1	1	1
hsa-miR-558	50	50	50	50	1	1	1
hsa-miR-559	50	50	50	50	1	1	1
hsa-miR-561	50	50	50	50	1	1	1
hsa-miR-562	50	50	50	50	1	1	1
hsa-miR-563	50	50	50	50	1	1	1
hsa-miR-564	50	50	50	50	1	1	1
hsa-miR-566	50	50	50	50	1	1	1
hsa-miR-567	50	50	50	50	1	1	1
hsa-miR-568	50	50	50	50	1	1	1
hsa-miR-569	50	50	50	50	1	1	1
hsa-miR-570	50	50	50	50	1	1	1
hsa-miR-571	50	50	50	50	1	1	1
hsa-miR-572	50	50	50	50	1	1	1
hsa-miR-575	50	50	50	50	1	1	1
hsa-miR-576-3p	50	50	50	50	1	1	1
hsa-miR-576-5p	50	50	50	50	1	1	1
hsa-miR-577	50	50	50	50	1	1	1
hsa-miR-578	50	50	50	50	1	1	1
hsa-miR-579	50	50	50	50	1	1	1
hsa-miR-580	50	50	50	50	1	1	1
hsa-miR-581	50	50	50	50	1	1	1
hsa-miR-582-3p	50	50	50	50	1	1	1
hsa-miR-582-5p	50	50	50	50	1	1	1
hsa-miR-583	50	50	50	50	1	1	1
hsa-miR-585	50	50	50	50	1	1	1
hsa-miR-586	50	50	50	50	1	1	1
hsa-miR-587	50	50	50	50	1	1	1
hsa-miR-588	50	50	50	50	1	1	1
hsa-miR-589	50	50	50	50	1	1	1
hsa-miR-590-3p	50	50	50	50	1	1	1
hsa-miR-590-5p	50	50	50	50	1	1	1
hsa-miR-591	50	50	50	50	1	1	1
hsa-miR-592	50	50	50	50	1	1	1
hsa-miR-593	50	50	50	50	1	1	1
hsa-miR-596	50	50	50	50	1	1	1
hsa-miR-597	50	50	50	50	1	1	1
hsa-miR-598	50	50	50	50	1	1	1
hsa-miR-599	50	50	50	50	1	1	1
hsa-miR-600	50	50	50	50	1	1	1
hsa-miR-601	50	50	50	50	1	1	1
hsa-miR-602	50	50	50	50	1	1	1
hsa-miR-603	50	50	50	50	1	1	1
hsa-miR-604	50	50	50	50	1	1	1
hsa-miR-605	50	50	50	50	1	1	1
hsa-miR-606	50	50	50	50	1	1	1
hsa-miR-607	50	50	50	50	1	1	1
hsa-miR-609	50	50	50	50	1	1	1
hsa-miR-611	50	50	50	50	1	1	1
hsa-miR-613	50	50	50	50	1	1	1
hsa-miR-614	50	50	50	50	1	1	1
hsa-miR-615-3p	50	50	50	50	1	1	1
hsa-miR-616	50	50	50	50	1	1	1
hsa-miR-616*	50	50	50	50	1	1	1
hsa-miR-617	50	50	50	50	1	1	1
hsa-miR-618	50	50	50	50	1	1	1
hsa-miR-619	50	50	50	50	1	1	1
hsa-miR-620	50	50	50	50	1	1	1
hsa-miR-621	50	50	50	50	1	1	1
hsa-miR-622	50	50	50	50	1	1	1
hsa-miR-623	50	50	50	50	1	1	1
hsa-miR-624	50	50	50	50	1	1	1
hsa-miR-624*	50	50	50	50	1	1	1
hsa-miR-625*	50	50	50	50	1	1	1
hsa-miR-626	50	50	50	50	1	1	1
hsa-miR-627	50	50	50	50	1	1	1
hsa-miR-628-5p	50	50	50	50	1	1	1
hsa-miR-630	50	50	50	50	1	1	1
hsa-miR-632	50	50	50	50	1	1	1
hsa-miR-633	50	50	50	50	1	1	1
hsa-miR-634	50	50	50	50	1	1	1
hsa-miR-635	50	50	50	50	1	1	1
hsa-miR-636	50	50	50	50	1	1	1
hsa-miR-639	50	50	50	50	1	1	1
hsa-miR-640	50	50	50	50	1	1	1
hsa-miR-642	50	50	50	50	1	1	1
hsa-miR-643	50	50	50	50	1	1	1
hsa-miR-644	50	50	50	50	1	1	1
hsa-miR-645	50	50	50	50	1	1	1
hsa-miR-646	50	50	50	50	1	1	1
hsa-miR-647	50	50	50	50	1	1	1
hsa-miR-648	50	50	50	50	1	1	1
hsa-miR-649	50	50	50	50	1	1	1
hsa-miR-651	50	50	50	50	1	1	1
hsa-miR-653	50	50	50	50	1	1	1
hsa-miR-655	50	50	50	50	1	1	1
hsa-miR-656	50	50	50	50	1	1	1
hsa-miR-657	50	50	50	50	1	1	1
hsa-miR-659	50	50	50	50	1	1	1
hsa-miR-662	50	50	50	50	1	1	1
hsa-miR-671-3p	50	50	50	50	1	1	1
hsa-miR-7-2*	50	50	50	50	1	1	1
hsa-miR-767-3p	50	50	50	50	1	1	1
hsa-miR-767-5p	50	50	50	50	1	1	1
hsa-miR-802	50	50	50	50	1	1	1
hsa-miR-875-3p	50	50	50	50	1	1	1
hsa-miR-875-5p	50	50	50	50	1	1	1
hsa-miR-876-3p	50	50	50	50	1	1	1
hsa-miR-876-5p	50	50	50	50	1	1	1
hsa-miR-888	50	50	50	50	1	1	1
hsa-miR-888*	50	50	50	50	1	1	1
hsa-miR-889	50	50	50	50	1	1	1
hsa-miR-890	50	50	50	50	1	1	1
hsa-miR-891a	50	50	50	50	1	1	1
hsa-miR-891b	50	50	50	50	1	1	1
hsa-miR-892a	50	50	50	50	1	1	1
hsa-miR-892b	50	50	50	50	1	1	1
hsa-miR-9	50	50	50	50	1	1	1
hsa-miR-9*	50	50	50	50	1	1	1
hsa-miR-920	50	50	50	50	1	1	1
hsa-miR-921	50	50	50	50	1	1	1
hsa-miR-922	50	50	50	50	1	1	1
hsa-miR-924	50	50	50	50	1	1	1
hsa-miR-92a-1*	50	50	50	50	1	1	1
hsa-miR-933	50	50	50	50	1	1	1
hsa-miR-934	50	50	50	50	1	1	1
hsa-miR-935	50	50	50	50	1	1	1
hsa-miR-936	50	50	50	50	1	1	1
hsa-miR-937	50	50	50	50	1	1	1
hsa-miR-938	50	50	50	50	1	1	1
hsa-miR-939	50	50	50	50	1	1	1
hsa-miR-942	50	50	50	50	1	1	1
hsa-miR-943	50	50	50	50	1	1	1
hsa-miR-944	50	50	50	50	1	1	1
hsa-miR-95	50	50	50	50	1	1	1
hsa-miR-96	50	50	50	50	1	1	1
hsa-miR-96*	50	50	50	50	1	1	1
hsa-miR-152	7689	5280	7610	5368	0.989726	1.01667	1.0032
hsa-miR-144	50	50	50	51	1	1.02	1.01
hsa-miR-501-5p	50	50	51	50	1.02	1	1.01
hsa-let-7f	2917	2648	2329	3259	0.798423	1.23074	1.01458
hsa-miR-127-5p	2351	1300	1657	1728	0.704806	1.32923	1.01702
hsa-miR-185*	50	50	50	52	1	1.04	1.02
hsa-miR-610	50	50	50	52	1	1.04	1.02
hsa-miR-154	344	265	306	305	0.889535	1.15094	1.02024
hsa-miR-103	43755	19493	30120	26614	0.688378	1.36531	1.02684
hsa-miR-652	682	439	787	397	1.15396	0.904328	1.02914
hsa-miR-19b-1*	50	50	53	50	1.06	1	1.03
hsa-miR-200c	50	50	53	50	1.06	1	1.03
hsa-miR-29c*	50	50	53	50	1.06	1	1.03
hsa-miR-661	50	50	50	53	1	1.06	1.03
hsa-miR-27b	3220	3385	5107	1690	1.58602	0.499261	1.04264
hsa-miR-296-5p	134	164	150	159	1.1194	0.969512	1.04446
hsa-miR-10b*	50	50	55	50	1.1	1	1.05
hsa-miR-502-5p	50	50	55	50	1.1	1	1.05
hsa-miR-573	50	50	50	55	1	1.1	1.05
hsa-miR-615-5p	50	50	55	50	1.1	1	1.05
hsa-miR-1185	65	51	55	64	0.846154	1.2549	1.05053
hsa-miR-423-3p	4595	3868	5059	3887	1.10098	1.00491	1.05295
hsa-miR-107	35782	17798	20721	27318	0.57909	1.53489	1.05699
hsa-miR-191	29272	33540	42654	22104	1.45716	0.659034	1.0581
hsa-miR-324-5p	4458	3327	4407	3755	0.98856	1.12864	1.0586
hsa-miR-140-5p	50	50	50	56	1	1.12	1.06
hsa-miR-19a	50	50	56	50	1.12	1	1.06
hsa-miR-151-5p	21007	17648	24566	16838	1.16942	0.954102	1.06176
hsa-miR-1224-5p	50	50	50	57	1	1.14	1.07
hsa-miR-365	50	50	57	50	1.14	1	1.07
hsa-miR-24-1*	381	168	406	182	1.06562	1.08333	1.07448
hsa-miR-92a	6144	4573	6466	5024	1.05241	1.09862	1.07552
hsa-miR-654-5p	494	371	535	400	1.083	1.07817	1.08058
hsa-miR-10b	511	178	614	171	1.20157	0.960674	1.08112
hsa-miR-369-5p	1706	1178	1897	1243	1.11196	1.05518	1.08357
hsa-miR-505*	495	334	438	429	0.884848	1.28443	1.08464
hsa-miR-193b	3890	3512	4481	3629	1.15193	1.03331	1.09262
hsa-miR-30b	305	272	327	304	1.07213	1.11765	1.09489
hsa-miR-629*	83	55	90	61	1.08434	1.10909	1.09671
hsa-miR-493*	141	184	182	167	1.29078	0.907609	1.09919
hsa-miR-301b	50	50	60	50	1.2	1	1.1
hsa-miR-342-3p	3668	3896	5402	2882	1.47274	0.739733	1.10624
hsa-miR-92b	1049	699	1117	804	1.06482	1.15021	1.10752
hsa-miR-589*	50	50	61	50	1.22	1	1.11
hsa-miR-130a	13196	11425	11161	15734	0.845787	1.37716	1.11147
hsa-miR-99b	7754	5652	10437	5106	1.34601	0.903397	1.12471
hsa-miR-21	5512	7467	8693	5089	1.5771	0.681532	1.12932
hsa-miR-433	438	197	466	236	1.06393	1.19797	1.13095
hsa-miR-149*	542	1044	721	975	1.33026	0.933908	1.13208
hsa-miR-637	50	50	50	64	1	1.28	1.14
hsa-miR-493	880	928	1307	742	1.48523	0.799569	1.1424
hsa-miR-138	24164	6371	19417	9476	0.803551	1.48736	1.14546
hsa-miR-453	50	50	50	65	1	1.3	1.15
hsa-miR-138-1*	288	150	390	147	1.35417	0.98	1.16708
hsa-miR-668	75	50	86	60	1.14667	1.2	1.17333
hsa-let-7g	1661	1386	1390	2116	0.836845	1.5267	1.18177
hsa-miR-887	156	101	187	120	1.19872	1.18812	1.19342
hsa-miR-520g	3683	3394	3848	4576	1.0448	1.34826	1.19653
hsa-let-7i*	91	63	147	50	1.61538	0.793651	1.20452
hsa-miR-28-5p	1379	1773	1903	1827	1.37999	1.03046	1.20522
hsa-miR-376c	1427	1133	1862	1268	1.30484	1.11915	1.21199
hsa-miR-487b	6036	3758	5797	5540	0.960404	1.47419	1.2173
hsa-miR-92b*	126	237	201	199	1.59524	0.839662	1.21745
hsa-miR-134	3108	2134	4843	1877	1.55824	0.879569	1.2189
hsa-miR-151-3p	967	765	1211	910	1.25233	1.18954	1.22093
hsa-miR-629	374	215	370	315	0.989305	1.46512	1.22721
hsa-miR-106b*	99	65	104	92	1.05051	1.41538	1.23294
hsa-miR-374a*	50	50	50	75	1	1.5	1.25
hsa-miR-380*	50	50	66	59	1.32	1.18	1.25
hsa-miR-7	50	50	63	62	1.26	1.24	1.25
hsa-miR-485-5p	508	300	509	453	1.00197	1.51	1.25598
hsa-miR-128	810	559	1072	675	1.32346	1.20751	1.26549
hsa-miR-339-5p	325	242	324	372	0.996923	1.53719	1.26706
hsa-miR-382	3759	2306	4863	2937	1.2937	1.27363	1.28366
hsa-miR-339-3p	394	377	604	390	1.53299	1.03448	1.28374
hsa-miR-595	81	206	116	234	1.4321	1.13592	1.28401
hsa-miR-874	111	218	193	182	1.73874	0.834862	1.2868
hsa-miR-98	76	51	92	70	1.21053	1.37255	1.29154
hsa-miR-770-5p	82	50	122	55	1.4878	1.1	1.2939
hsa-miR-486-3p	51	99	81	99	1.58824	1	1.29412
hsa-miR-494	8402	5199	10088	7230	1.20067	1.39065	1.29566
hsa-miR-411*	866	680	1555	547	1.79561	0.804412	1.30001
hsa-miR-331-3p	8517	7072	10561	9717	1.23999	1.37401	1.307
hsa-miR-33a	51	50	50	82	0.980392	1.64	1.3102
hsa-miR-16	5056	4285	6329	5932	1.25178	1.38436	1.31807
hsa-miR-489	50	50	82	50	1.64	1	1.32
hsa-miR-449b	50	50	66	66	1.32	1.32	1.32
hsa-miR-663	2037	4805	3875	3558	1.90231	0.740479	1.32139
hsa-miR-181c	446	304	642	371	1.43946	1.22039	1.32993
hsa-miR-195	50	50	70	63	1.4	1.26	1.33
hsa-miR-760	50	50	82	51	1.64	1.02	1.33
hsa-miR-423-5p	1368	1402	2064	1617	1.50877	1.15335	1.33106
hsa-miR-377*	567	385	916	409	1.61552	1.06234	1.33893
hsa-miR-34c-3p	51	51	76	61	1.4902	1.19608	1.34314
hsa-miR-541*	50	50	87	50	1.74	1	1.37
hsa-miR-496	74	59	105	78	1.41892	1.32203	1.37048
hsa-miR-30b*	82	81	121	103	1.47561	1.2716	1.37361
hsa-miR-409-5p	4814	2765	6656	3818	1.38263	1.38083	1.38173
hsa-miR-1236	50	51	50	90	1	1.76471	1.38235
hsa-miR-675	64	140	119	127	1.85938	0.907143	1.38326
hsa-miR-99b*	237	188	348	247	1.46835	1.31383	1.39109
hsa-miR-129-5p	50	50	90	50	1.8	1	1.4
hsa-miR-34c-5p	1584	1297	1661	2274	1.04861	1.75328	1.40094
hsa-miR-495	1114	876	1551	1268	1.39228	1.44749	1.41988
hsa-miR-361-5p	2816	1766	5256	1724	1.86648	0.976217	1.42135
hsa-miR-326	50	64	103	52	2.06	0.8125	1.43625
hsa-miR-1271	371	314	653	351	1.76011	1.11783	1.43897
hsa-miR-370	1619	948	2813	1084	1.73749	1.14346	1.44048
hsa-let-7d	10281	12721	11043	23410	1.07412	1.84026	1.45719
hsa-miR-224	925	347	1545	432	1.67027	1.24496	1.45761
hsa-miR-541	50	50	96	50	1.92	1	1.46
hsa-miR-769-3p	59	50	81	81	1.37288	1.62	1.49644
hsa-miR-345	1412	955	1987	1527	1.40722	1.59895	1.50309
hsa-miR-330-3p	314	216	508	301	1.61783	1.39352	1.50568
hsa-miR-491-5p	358	752	739	721	2.06425	0.958777	1.51151
hsa-miR-299-5p	1394	998	1977	1633	1.41822	1.63627	1.52725
hsa-miR-497	197	157	228	302	1.15736	1.92357	1.54046
hsa-miR-658	89	375	219	241	2.46067	0.642667	1.55167
hsa-miR-551a	102	50	106	104	1.03922	2.08	1.55961
hsa-miR-24-2*	3142	1855	4531	3148	1.44208	1.69704	1.56956
hsa-miR-410	50	50	107	50	2.14	1	1.57
hsa-miR-612	572	1599	1288	1446	2.25175	0.904315	1.57803
hsa-miR-381	1550	1047	3191	1166	2.05871	1.11366	1.58618
hsa-miR-373*	115	262	250	262	2.17391	1	1.58696
hsa-miR-873	50	50	91	69	1.82	1.38	1.6
hsa-miR-409-3p	4166	3654	8556	4289	2.05377	1.17378	1.61378
hsa-miR-376b	250	208	341	388	1.364	1.86538	1.61469
hsa-miR-149	609	515	1025	815	1.68309	1.58252	1.63281
hsa-miR-379	2588	1800	4898	2501	1.89258	1.38944	1.64101
hsa-miR-15a	129	114	225	177	1.74419	1.55263	1.64841
hsa-miR-452	232	50	334	93	1.43966	1.86	1.64983
hsa-miR-557	77	118	181	114	2.35065	0.966102	1.65838
hsa-miR-539	359	282	579	486	1.61281	1.7234	1.66811
hsa-miR-34b*	699	563	789	1245	1.12876	2.21137	1.67006
hsa-miR-371-5p	50	99	113	110	2.26	1.11111	1.68556
hsa-miR-550	50	50	86	83	1.72	1.66	1.69
hsa-miR-361-3p	983	1096	1729	1796	1.7589	1.63869	1.69879
hsa-miR-641	56	50	107	78	1.91071	1.56	1.73536
hsa-miR-93*	522	393	865	714	1.65709	1.81679	1.73694
hsa-miR-377	81	64	202	63	2.49383	0.984375	1.7391
hsa-miR-431*	117	75	261	95	2.23077	1.26667	1.74872
hsa-miR-185	5018	4035	7915	7930	1.57732	1.9653	1.77131
hsa-miR-7-1*	78	84	155	132	1.98718	1.57143	1.7793
hsa-miR-129*	50	50	109	72	2.18	1.44	1.81
hsa-miR-877	209	199	499	249	2.38756	1.25126	1.81941
hsa-miR-181c*	321	162	390	394	1.21495	2.4321	1.82353
hsa-miR-425*	374	245	691	446	1.84759	1.82041	1.834
hsa-miR-147b	50	50	65	120	1.3	2.4	1.85
hsa-miR-25	573	622	1077	1136	1.87958	1.82637	1.85297
hsa-miR-19b	1913	1452	4192	2240	2.19132	1.5427	1.86701
hsa-miR-183*	50	50	130	57	2.6	1.14	1.87
hsa-miR-1228*	1594	2158	3217	3781	2.01819	1.75209	1.88514
hsa-miR-425	3531	2544	6875	4654	1.94704	1.8294	1.88822
hsa-miR-29b-2*	59	50	112	96	1.89831	1.92	1.90915
hsa-miR-323-5p	50	50	118	76	2.36	1.52	1.94
hsa-miR-299-3p	1404	851	2398	1860	1.70798	2.18566	1.94682
hsa-miR-140-3p	8878	3960	14643	9077	1.64936	2.29217	1.97076
hsa-miR-194	87	196	251	212	2.88506	1.08163	1.98335
hsa-miR-411	465	368	1249	483	2.68602	1.3125	1.99926
hsa-miR-885-3p	51	50	50	151	0.980392	3.02	2.0002
hsa-miR-744*	50	50	135	67	2.7	1.34	2.02
hsa-miR-106b	6186	4319	13709	7927	2.21613	1.83538	2.02576
hsa-miR-378*	50	50	99	104	1.98	2.08	2.03
hsa-miR-628-3p	64	55	169	79	2.64062	1.43636	2.03849
hsa-miR-654-3p	456	449	1422	438	3.11842	0.975501	2.04696
hsa-miR-132	1675	1174	3556	2314	2.12299	1.97104	2.04701
hsa-miR-301a	109	55	222	114	2.0367	2.07273	2.05471
hsa-miR-412	50	50	155	51	3.1	1.02	2.06
hsa-miR-124	50	50	105	102	2.1	2.04	2.07
hsa-miR-139-5p	50	50	104	104	2.08	2.08	2.08
hsa-miR-744	2494	1930	5593	3799	2.24258	1.96839	2.10549
hsa-miR-130b	2904	2200	5721	4988	1.97004	2.26727	2.11866
hsa-miR-660	1180	1000	2841	1956	2.40763	1.956	2.18181
hsa-miR-93	2592	2451	6473	4707	2.4973	1.92044	2.20887
hsa-miR-941	98	112	275	206	2.80612	1.83929	2.3227
hsa-miR-502-3p	406	331	1078	672	2.65517	2.03021	2.34269
hsa-miR-329	660	556	2122	830	3.21515	1.49281	2.35398
hsa-miR-331-5p	107	72	356	107	3.3271	1.48611	2.40661
hsa-miR-18a*	70	81	201	160	2.87143	1.97531	2.42337
hsa-miR-500*	377	306	1013	676	2.687	2.20915	2.44808
hsa-miR-18b	156	135	463	274	2.96795	2.02963	2.49879
hsa-miR-758	375	327	1400	454	3.73333	1.38838	2.56086
hsa-miR-362-3p	50	50	125	133	2.5	2.66	2.58
hsa-miR-421	152	91	562	140	3.69737	1.53846	2.61791
hsa-miR-18a	1945	1442	6291	2970	3.23445	2.05964	2.64704
hsa-miR-550*	103	68	183	247	1.7767	3.63235	2.70453
hsa-miR-362-5p	767	645	2179	1669	2.84094	2.5876	2.71427
hsa-miR-485-3p	664	535	1559	1652	2.34789	3.08785	2.71787
hsa-miR-486-5p	109	52	298	141	2.73394	2.71154	2.72274
hsa-miR-20a	2093	1327	6477	3140	3.0946	2.36624	2.73042
hsa-miR-296-3p	275	107	119	544	0.432727	5.08411	2.75842
hsa-miR-188-5p	352	283	1132	656	3.21591	2.31802	2.76697
hsa-miR-769-5p	368	183	859	591	2.33424	3.22951	2.78187
hsa-miR-543	1681	1072	5237	2689	3.11541	2.5084	2.8119
hsa-miR-532-3p	661	681	2394	1373	3.62179	2.01615	2.81897
hsa-miR-15a*	110	66	184	264	1.67273	4	2.83636
hsa-miR-487a	593	377	1873	948	3.15852	2.51459	2.83655
hsa-miR-132*	147	123	405	360	2.7551	2.92683	2.84097
hsa-miR-154*	638	417	1430	1479	2.24138	3.54676	2.89407
hsa-miR-376a	251	218	680	677	2.70916	3.1055	2.90733
hsa-miR-501-3p	344	300	1158	747	3.36628	2.49	2.92814
hsa-miR-25*	114	103	350	313	3.07018	3.03883	3.05451
hsa-miR-148a	80	56	260	166	3.25	2.96429	3.10714
hsa-miR-17	2709	2425	11224	5190	4.14323	2.14021	3.14172
hsa-miR-608	213	86	56	525	0.262911	6.10465	3.18378
hsa-miR-17*	3464	2532	7624	10586	2.20092	4.18088	3.1909
hsa-miR-188-3p	150	103	362	419	2.41333	4.06796	3.24065
hsa-miR-323-3p	398	338	1606	847	4.03518	2.50592	3.27055
hsa-miR-20b	50	50	197	136	3.94	2.72	3.33
hsa-miR-192	54	101	201	324	3.72222	3.20792	3.46507
hsa-miR-212	257	150	810	569	3.15175	3.79333	3.47254
hsa-miR-106a	2734	2473	13914	5164	5.08925	2.08815	3.5887
hsa-miR-500	247	192	1076	592	4.35628	3.08333	3.7198
hsa-miR-203	50	50	230	173	4.6	3.46	4.03
hsa-miR-532-5p	682	492	2746	1993	4.02639	4.05081	4.0386
hsa-miR-92a-2*	88	53	51	430	0.579545	8.11321	4.34638
hsa-miR-126	50	51	238	224	4.76	4.39216	4.57608
hsa-miR-422a	50	50	360	217	7.2	4.34	5.77
hsa-miR-129-3p	387	174	1833	1583	4.73643	9.0977	6.91707
hsa-miR-183	50	50	421	327	8.42	6.54	7.48
hsa-miR-378	165	401	3012	1647	18.2545	4.10723	11.1809
hsa-miR-182	50	50	1808	1050	36.16	21	28.58
